# Supplementary material for: Formative Research for the Development of Evidence-Based Targeted Water, Sanitation, and Hygiene Interventions to Reduce Cholera in Hotspots in the Democratic Republic of the Congo: Preventative Intervention for Cholera for 7 Days (PICHA7) Program
Source: Int J Environ Res Public Health. 2022 Sep 27;19(19):12243. doi: 10.3390/ijerph191912243 (PMC9566157; doi:10.3390/ijerph191912243)
Supplement: Supplementary file 1 [file ijerph-19-12243-s001.zip]

Archive with 1 entries (1 files):
- ijerph-1846094-supplementary.pdf
